# Supplementary material for: Pathophysiological Heterogeneity of the BBSOA Neurodevelopmental Syndrome
Source: Cells. 2022 Apr 8;11(8):1260. doi: 10.3390/cells11081260 (PMC9024734; doi:10.3390/cells11081260)
Supplement: Supplementary file 1 [file cells-11-01260-s001.zip]

Archive with 1 entries (1 files):
- cells-1604531-supplementary.pdf
